# Supplementary material for: Stabilising function of the human diaphragm in response to involuntary augmented breaths induced with or without lower‐limb movements
Source: Exp Physiol. 2022 Oct 21;107(12):1477–92. doi: 10.1113/EP090605 (PMC10092310; doi:10.1113/EP090605)
Supplement: Supplementary file 1 — Statistical Summary Document [file EPH-107-1477-s001.xlsx]

## Sheet: Statistical Summary Table
Statistical Summary Document
Manuscript Title:	Stabilising function of the human diaphragm in response to involuntary augmented breaths induced with and without lower-limb movements
Authors:	Camilla R. Illidi & Lee M. Romer
Animal model used, if applicable:	N/A
Underlying hypothesis:	The stabilising function of the diaphragm is altered differentially in response to involuntary augmented breaths induced with or without lower-limb movements in healthy humans
Definitions of ‘n’:	n = 10 (5 females, 5 males)
Statistical summary table:	Please note that all of the values shown below (p values, means, standard deviations, etc.) are included in the manuscript.
Experimental question number	Finding/ conclusion	Experimental location/variable	Mean value	Standard Deviation	n	Exact P value	Figure/table in which data are presented	Units	Data comparisons	Statistical test	Any other experimental factors	Comments
Multiple tests of the same question are shown in different rows		e.g. cortex vs cerebellum or genotype	(or other summary statistic)	(SD)	(value)	If P is considered significant against a stated confidence limit, authors may indicate this in bold.The exact value must be stated unless P is less than 0.0001, in which case < is permitted.			e.g. WT vs KO		e.g. subjects’ age or sex	e.g. observation
1. Sex-based differences in participant characteristics (age)	Males and females were of similar age	Males vs. Females	22±2 (males) vs. 21±2 (females)	See previous column	10 (5 each sex)	0.434	Table 1	y	Males vs. Females	Independent samples t-test, two-tailed	-
2. Sex-based differences in participant characteristics (stature)	Males were taller than females	Males vs. Females	175±8 vs. 160±9	-	10 (5 each sex)	0.023	Table 1	cm	Males vs. Females	Independent samples t-test, two-tailed	-
3. Sex-based differences in participant characteristics (body mass)	Males were heavier than women	Males vs. Females	77.5±4.3 vs. 57.4±6.3	-	10 (5 each sex)	<0.001	Table 1	kg	Males vs. Females	Independent samples t-test, two-tailed	-
4. Sex-based differences in participant characteristics (body mass index)	Males and females were of similar BMI	Males vs. Females	25.2±3.1 vs. 22.3±0.6	-	10 (5 each sex)	0.074	Table 1	kg/m2	Males vs. Females	Independent samples t-test, two-tailed	-
5. Sex-based differences in participant characteristics (chest circumference)	Males had greater chest circumference than females	Males vs. Females	91.8±5.3 vs. 75.8±5.2	-	10 (5 each sex)	<0.001	Table 1	cm	Males vs. Females	Independent samples t-test, two-tailed	-
6. Sex-based differences in participant characteristics (chest depth)	Males had greater chest depth than females	Males vs. Females	21.2±2.6 vs. 18.3±1.0	-	10 (5 each sex)	0.043	Table 1	cm	Males vs. Females	Independent samples t-test, two-tailed	-
7. Sex-based differences in participant characteristics (chest width)	Males had greater chest width than females	Males vs. Females	29.5±0.6 vs. 25.6±2.6	-	10 (5 each sex)	0.011	Table 1	cm	Males vs. Females	Independent samples t-test, two-tailed	-
8. Sex-based differences in participant characteristics (TLC)	Males had greater TLC than females	Males vs. Females	7.11±0.17 vs. 5.02±0.96	-	10 (5 each sex)	<0.001	Table 1	L	Males vs. Females	Independent samples t-test, two-tailed	-
9. Sex-based differences in participant characteristics (RV)	Males and females had similar TLC	Males vs. Females	1.60±0.36 vs. 1.41±0.40	-	10 (5 each sex)	0.45	Table 1	L	Males vs. Females	Independent samples t-test, two-tailed	-
10. Sex-based differences in participant characteristics (FRC)	Males had greater FRC than females	Males vs. Females	3.72±0.88 vs. 2.51±0.54	-	10 (5 each sex)	0.03	Table 1	L	Males vs. Females	Independent samples t-test, two-tailed	-
11. Sex-based differences in participant characteristics (FVC)	Males had greater FVC than females	Males vs. Females	5.69±0.23 vs. 3.92±0.80	-	10 (5 each sex)	0.001	Table 1	L	Males vs. Females	Independent samples t-test, two-tailed	-
12. Sex-based differences in participant characteristics (FEV1)	Males had greater FEV1 than females	Males vs. Females	4.69±0.25 vs. 3.40±0.68	-	10 (5 each sex)	0.004	Table 1	L	Males vs. Females	Independent samples t-test, two-tailed	-
13. Sex-based differences in participant characteristics (FEV1/FVC)	Males and females had similar FEV1/FVC	Males vs. Females	0.82±0.02 vs. 0.86±0.02	-	10 (5 each sex)	0.013	Table 1	-	Males vs. Females	Independent samples t-test, two-tailed	-
14. Sex-based differences in participant characteristics (MVV12)	Males had greater MVV than females	Males vs. Females	163±10 vs. 134±23	-	10 (5 each sex)	0.032	Table 1	L/min	Males vs. Females	Independent samples t-test, two-tailed	-
15. Sex-based differences in participant characteristics (PImax)	Males and females had similar PImax	Males vs. Females	–132±24 vs. –111±25	-	10 (5 each sex)	0.212	Table 1	cmH2O	Males vs. Females	Independent samples t-test, two-tailed	-
16. Sex-based differences in participant characteristics (PEmax)	Males had greater PEmax than females	Males vs. Females	187±34 vs. 134±23	-	10 (5 each sex)	0.02	Table 1	cmH2O	Males vs. Females	Independent samples t-test, two-tailed	-
17. Sex-based differences in participant characteristics (thickness at FRC)	Males had greater diaphragm thickness at FRC than females	Males vs. Females	1.4±0.1 vs. 1.2±0.1	-	10 (5 each sex)	0.013	Table 1	mm	Males vs. Females	Independent samples t-test, two-tailed	-
18. Sex-based differences in participant characteristics (thickness at TLC)	Males had greater diaphragm thickness at TLC than females	Males vs. Females	4.4±0.4 vs. 3.5±0.4	-	10 (5 each sex)	0.007	Table 1	mm	Males vs. Females	Independent samples t-test, two-tailed	-
19. Sex-based differences in participant characteristics (thickening fraction)	Males had greater diaphragm thickening fraction than females	Males vs. Females	337±35 vs. 245±42	-	10 (5 each sex)	0.005	Table 1	%	Males vs. Females	Independent samples t-test, two-tailed	-
20. Sex-based differences in participant characteristics (maximum excursion)	Males and females had similar maximum diaphragm excursion	Males vs. Females	6.53±0.55 vs. 6.17±0.61	-	10 (5 each sex)	0.396	Table 1	cm	Males vs. Females	Independent samples t-test, two-tailed	-
21. Ventilatory responses to augmented breaths (inspiratory minute ventilation; VI)	Significant main effect of time; no main effect of task; significant interaction effect of task*time (significant difference between the two tasks at peak with pairwise comparisons)	Task: CO2-rebreathe vs. Exercise	CO2-rebreathe: 18.2±2.1 ; Exercise: 25.7±2.3		10	0.055	Figure 2A and Table S1	L/min	CO2-rebreathe vs. Exercise across time (task x time)	Two-way repeated measures ANOVA (task x time), effect sizes as partial eta squared.	-
		Time: rest, 0.75, 1.25, 1.75, peak	Rest: 8.6±1.0; 0.75: 14.0±1.3; 1.25: 16.8±1.2; 1.75: 20.2±1.8; peak: 50.2±3.8		10	<0.001
		Task*time	CO2-rebreathe: Rest: 7.8±3.9; 0.75: 12.7±4.9; 1.25: 17.9±8.1; 1.75: 22.3±13.2; peak: 30.2±11.6. Exercise: Rest: 9.4±2.6; 0.75: 15.3±5.7; 1.25: 15.6±5.5; 1.75: 18.2±4.8; peak: 70.1±22.8		10	<0.001
22. Ventilatory responses to augmented breaths (inspiratory tidal volume; VTI)	Significant main effect of time; no main effect of task; significant interaction effect of task*time (significant difference between the two tasks at peak with pairwise comparisons)	Task: CO2-rebreathe vs. Exercise	CO2-rebreathe: 1.09±0.13 ; Exercise: 1.19±0.18		10	0.609	Figure 2B and Table S1	L	CO2-rebreathe vs. Exercise across time (task x time)	Two-way repeated measures ANOVA (task x time), effect sizes as partial eta squared.	-
		Time: rest, 0.75, 1.25, 1.75, peak	Rest: 0.55±0.07; 0.75: 0.85±0.11; 1.25: 1.05±0.16; 1.75: 1.22±0.16; peak: 2.04±2.0		10	<0.001
		Task*time	CO2-rebreathe: Rest: 0.52±0.28; 0.75: 0.83±0.37; 1.25: 1.14±0.48; 1.75: 1.34±0.61; peak: 1.63±0.58. Exercise: Rest: 0.57±0.16; 0.75: 0.87±0.44; 1.25: 0.95±0.78; 1.75: 1.10±0.69; peak: 2.44±0.93		10	<0.001
23. Ventilatory responses to augmented breaths (respiratory frequency; fR)	Significant main effect of time; significant main effect of task; significant interaction effect of task*time (significant difference between the two tasks at peak with pairwise comparisons)	Task: CO2-rebreathe vs. Exercise	CO2-rebreathe: 17.2±1.7; Exercise: 20.5±1.3	-	10	0.007	Figure 2C and Table S1	breaths/min	CO2-rebreathe vs. Exercise across time (task x time)	Two-way repeated measures ANOVA (task x time), effect sizes as partial eta squared.	-
		Time: rest, 0.75, 1.25, 1.75, peak	Rest: 16.4±1.2; 0.75: 17.9±1.8; 1.25: 18.1±1.7; 1.75: 17.8±1.5; peak: 24.2±1.6		10	<0.001
		Task*time	CO2-rebreathe: Rest: 15.8±4.0; 0.75: 17.3±8.1; 1.25: 16.8±6.4; 1.75: 17.1±5.7; peak: 19.1±4.8. Exercise: Rest: 16.9±3.8; 0.75: 18.6±4.1; 1.25: 19.5±5.0; 1.75: 18.5±4.8; peak: 29.2±6.5		10	<0.001
24. Ventilatory responses to augmented breaths (inspiratory time; TI)	Significant main effect of time; significant main effect of task; significant interaction effect of task*time (significant difference between the two tasks at 1.25, 1.75 and peak with pairwise comparisons)	Task: CO2-rebreathe vs. Exercise	CO2-rebreathe: 1.74±0.19; Exercise: 1.45±0.13	-	10	0.013	Table S1	s	CO2-rebreathe vs. Exercise across time (task x time)	Two-way repeated measures ANOVA (task x time), effect sizes as partial eta squared.	-
		Time: rest, 0.75, 1.25, 1.75, peak	Rest: 1.67±0.16; 0.75: 1.63±0.16; 1.25: 1.72±0.24; 1.75: 1.68±0.22; peak: 1.28±1.10		10	0.028
		Task*time	CO2-rebreathe: Rest: 1.71±0.56; 0.75: 1.72±0.59; 1.25: 1.89±0.87; 1.75: 1.83±0.85; peak: 1.53±0.38. Exercise: Rest:1.61±0.44; 0.75: 1.53±0.47; 1.25: 1.55±0.68; 1.75:1.53±0.57; peak: 1.03±0.34		10	0.021
25. Ventilatory responses to augmented breaths (total breath time; TTOT)	Significant main effect of time; significant main effect of task; no interaction effect of task*time.	Task: CO2-rebreathe vs. Exercise	CO2-rebreathe: 3.89±0.40; Exercise: 3.19±0.25	-	10	0.017	Table S1	s	CO2-rebreathe vs. Exercise across time (task x time)	Two-way repeated measures ANOVA (task x time), effect sizes as partial eta squared.	-
		Time: rest, 0.75, 1.25, 1.75, peak	Rest: 3.79±0.34; 0.75: 3.69±0.31; 1.25: 3.75±0.47; 1.75: 3.75±0.45; peak: 2.73±0.17		10	0.004
		Task*time	CO2-rebreathe: Rest: 4.02±1.03; 0.75: 3.98±1.36; 1.25: 4.14±1.83; 1.75: 4.00±1.79; peak: 3.32±0.84. Exercise: Rest: 3.55±1.29; 0.75: 3.40±0.72; 1.25: 3.36±1.29; 1.75: 3.50±1.20; peak: 2.13±0.41		10	0.14
26. Ventilatory responses to augmented breaths (inspiratory duty cycle; TI/TTOT)	No main effect of time; no main effect of task; no interaction effect of task*time.	Task: CO2-rebreathe vs. Exercise	CO2-rebreathe: 0.45±0.01; Exercise: 0.45±0.01	-	10	0.565	Table S1	-	CO2-rebreathe vs. Exercise across time (task x time)	Two-way repeated measures ANOVA (task x time), effect sizes as partial eta squared.	-
		Time: rest, 0.75, 1.25, 1.75, peak	Rest: 0.43±0.01; 0.75: 0.44±0.01; 1.25: 0.46±0.02; 1.75: 0.45±0.01; peak: 0.47±0.01		10	0.053
		Task*time	CO2-rebreathe: Rest: 0.42±0.05; 0.75: 0.43±0.04; 1.25: 0.45±0.04; 1.75: 0.45±0.03; peak: 0.46±0.04. Exercise: Rest: 0.43±0.03; 0.75: 0.45±0.05; 1.25: 0.46±0.08; 1.75: 0.44±0.05; peak: 0.48±0.06		10	0.681
27. Ventilatory responses to augmented breaths (mean inspiratory flow; VTI/TI)	Significant main effect of time; significant main effect of task; significant interaction effect of task*time (significant difference between the two tasks at peak with pairwise comparisons)	Task: CO2-rebreathe vs. Exercise	CO2-rebreathe: 0.67±0.07; Exercise: 0.96±0.08	-	10	0.029	Figure 2D and Table S1	L/s	CO2-rebreathe vs. Exercise across time (task x time)	Two-way repeated measures ANOVA (task x time), effect sizes as partial eta squared.	-
		Time: rest, 0.75, 1.25, 1.75, peak	Rest: 0.35±0.04; 0.75: 0.54±0.05; 1.25: 0.63±0.05; 1.75: 0.76±0.07; peak: 1.79±0.14		10	<0.001
		Task*time	CO2-rebreathe: Rest: 0.29±0.12; 0.75: 0.48±0.17; 1.25: 0.65±0.29; 1.75: 0.80±0.43; peak: 1.10±0.42. Exercise: Rest: 0.39±0.14; 0.75: 0.59±0.22; 1.25: 0.61±0.23; 1.75: 0.70±0.15; peak: 2.48±0.78		10	<0.001
28. Pressure responses to augmented breaths (mean inspiratory transdiaphragmatic pressure; Pdi)	Significant main effect of time; significant main effect of task; significant interaction effect of task*time (significant difference between the two tasks at all timepoints with pairwise comparisons)	Task: CO2-rebreathe vs. Exercise	CO2-rebreathe: 12.9±2.2; Exercise: 19.1±1.8	-	10	<0.001	Figure 3A and Table S2	cmH2O	CO2-rebreathe vs. Exercise across time (task x time)	Two-way repeated measures ANOVA (task x time), effect sizes as partial eta squared.	-
		Time: rest, 0.75, 1.25, 1.75, peak	Rest: 11.2±1.7; 0.75: 14.8±2.2; 1.25: 15.4±2.0; 1.75: 17.0±1.9; peak: 21.4±2.4		10	<0.001
		Task*time	CO2-rebreathe: Rest: 9.6±6.4; 0.75: 11.7±6.6; 1.25: 12.6±7.3; 1.75: 14.5±7.2; peak: 16.0±8.1. Exercise: Rest: 12.8±4.6; 0.75: 17.9±8.0; 1.25: 18.3±6.2; 1.75: 19.5±5.9; peak: 26.9±8.6		10	0.009
29. Pressure responses to augmented breaths (mean inspiratory gastric pressure; Pga)	Significant main effect of time; significant main effect of task;no interaction effect of task*time.	Task: CO2-rebreathe vs. Exercise	CO2-rebreathe: 9.6±2.0; Exercise: 13.3±1.6	-	10	0.033	Figure 3B and Table S2	cmH2O	CO2-rebreathe vs. Exercise across time (task x time)	Two-way repeated measures ANOVA (task x time), effect sizes as partial eta squared.	-
		Time: rest, 0.75, 1.25, 1.75, peak	Rest: 9.2±1.7; 0.75: 11.9±2.0; 1.25: 11.3±1.8; 1.75: 11.8±1.9; peak: 13.1±1.5		10	<0.001
		Task*time	CO2-rebreathe: Rest: 9.0±7.0; 0.75: 9.3±6.5; 1.25: 9.8±7.5; 1.75: 10.0±7.7; peak: 10.3±9.3. Exercise: Rest: 10.0±4.6; 0.75: 14.4±6.6; 1.25: 12.7±4.8; 1.75: 13.6±5.5; peak: 14.6±5.9		10	0.283
30. Pressure responses to augmented breaths (mean inspiratory oesophageal pressure; Poe)	Significant main effect of time; significant main effect of task; significant interaction effect of task*time (significant difference between the two tasks at peak with pairwise comparison)	Task: CO2-rebreathe vs. Exercise	CO2-rebreathe: –3.92±0.43; Exercise: –6.82±0.63	-	10	0.004	Figure 3C and Table S2	cmH2O	CO2-rebreathe vs. Exercise across time (task x time)	Two-way repeated measures ANOVA (task x time), effect sizes as partial eta squared.	-
		Time: rest, 0.75, 1.25, 1.75, peak	Rest: –2.60±0.17; 0.75: –3.04±0.58; 1.25: –4.58±0.42; 1.75: –5.70±0.64; peak: –10.93±1.22		10	<0.001
		Task*time	CO2-rebreathe: Rest: –2.3±0.9; 0.75: –2.6±0.3; 1.25: –3.6±1.5; 1.75: –5.0±3.5; peak: –6.0±4.7. Exercise: Rest: –2.9±0.6; 0.75: –3.5±3.6; 1.25: –5.5±3.2; 1.75: –6.4±2.2; peak: –15.8±5.4		10	<0.001
31. Pressure responses to augmented breaths (mean inspiratory Pdi/Poe)	Significant main effect of time; no main effect of task; no interaction effect of task*time.	Task: CO2-rebreathe vs. Exercise	CO2-rebreathe: –4.0±0.9; Exercise: –4.0±0.50	-	10	0.885	Figure 3D and Table S2	-	CO2-rebreathe vs. Exercise across time (task x time)	Two-way repeated measures ANOVA (task x time), effect sizes as partial eta squared.	-
		Time: rest, 0.75, 1.25, 1.75, peak	Rest: –4.7±0.9; 0.75: 5.0±0.9; 1.25: –4.6±0.6; 1.75: –3.7±0.7; peak: –1.9±0.4		10	<0.001
		Task*time	CO2-rebreathe: Rest: –4.8±4.1; 0.75: –4.5±2.4; 1.25: –4.4±3.7; 1.75: –4.1±3.9; peak: –1.9±2.3. Exercise: Rest: –4.6±1.7; 0.75: –6.1±4.8; 1.25: –4.7±3.0; 1.75: –3.3±1.2; peak: –1.9±0.8		10	0.589
32. Pressure responses to augmented breaths (end-expiratory oesophageal pressure; EEPoe)	No main effect of time; no main effect of task; no interaction effect of task*time.	Task: CO2-rebreathe vs. Exercise	CO2-rebreathe: –1.1±1.3; Exercise: –0.9±1.2	-	10	0.865	Figure 4 and Table S2	cmH2O	CO2-rebreathe vs. Exercise across time (task x time)	Two-way repeated measures ANOVA (task x time), effect sizes as partial eta squared.	-
		Time: rest, 0.75, 1.25, 1.75, peak	Rest: –0.1±0.5; 0.75: –1.4±1.1; 1.25: –1.6±1.1; 1.75: –1.8±1.4; peak: 0.1±2.1		10	0.256
		Task*time	CO2-rebreathe: Rest: –0.2±1.8; 0.75: –1.6±3.1; 1.25: 1.7±4.1; 1.75: –1.6±5.5; peak: –0.7±8.5. Exercise: Rest: –0.3±2.3; 0.75: –1.0±4.8; 1.25: –1.5±3.6; 1.75: 1.9±4.3; peak: –0.6±7.4		10	0.739
33. Pressure responses to augmented breaths (end-inspiratory oesophageal pressure; EIPoe)	No main effect of task; significant main effect of time; significant interaction effect of task*time (no significant differences between the two tasks at any timepoint in pairwise comparisons)	Task: CO2-rebreathe vs. Exercise	CO2-rebreathe: –4.8±1.0; Exercise: –5.1±0.8	-	10	0.759	Figure 4 and Table S2	cmH2O	CO2-rebreathe vs. Exercise across time (task x time)	Two-way repeated measures ANOVA (task x time), effect sizes as partial eta squared.	-
		Time: rest, 0.75, 1.25, 1.75, peak	Rest: –1.5±0.5; 0.75: –3.7±0.9; 1.25: –4.2±0.8; 1.75: –5.4±0.6; peak: –9.9±1.3		10	<0.001
		Task*time	CO2-rebreathe: Rest: –0.9±2.5; 0.75: –3.8±4.1; 1.25: –4.7±4.8; 1.75: –6.0±4.0; peak: –7.5±5.7. Exercise: Rest: –2.0±2.3; 0.75: –3.4±3.3; 1.25: –3.5±2.2; 1.75: –4.7±3.0; peak: –12.2±6.1		10	0.007
34. Pressure responses to augmented breaths (active component of mean transdiaphragmatic pressure; Pdi,a )	Significant main effect of time; significant main effect of task; no interaction effect of task*time.	Task: CO2-rebreathe vs. Exercise	CO2-rebreathe: 6.7±0.7; Exercise: 8.5±0.6	-	10	0.036	Figure 5A and Table S2	cmH2O	CO2-rebreathe vs. Exercise across time (task x time)	Two-way repeated measures ANOVA (task x time), effect sizes as partial eta squared.	-
		Time: rest, 0.75, 1.25, 1.75, peak	Rest: 4.6±0.6; 0.75: 5.9±0.7; 1.25: 6.9±0.7; 1.75: 7.8±0.6; peak: 12.9±1.88		10	<0.001
		Task*time	CO2-rebreathe: Rest: 4.9±2.0; 0.75: 5.9±2.2; 1.25: 6.6±2.0; 1.75: 7.8±3.1; peak: 10.9±6.5. Exercise: Rest: 5.6±2.2; 0.75: 8.3±4.4; 1.25: 8.1±4.8; 1.75: 8.7±4.1; peak: 17.2±6.1		10	0.479
35. Pressure responses to augmented breaths (passive component of mean transdiaphragmatic pressure; Pdi,p )	Significant main effect of time; significant main effect of task; significant interaction effect of task*time (significant difference between the two tasks at all timepoints with pairwise comparison)	Task: CO2-rebreathe vs. Exercise	CO2-rebreathe: 7.3±2.3; Exercise: 13.0±1.6	-	10	0.003	Figure 5B and Table S2	cmH2O	CO2-rebreathe vs. Exercise across time (task x time)	Two-way repeated measures ANOVA (task x time), effect sizes as partial eta squared.	-
		Time: rest, 0.75, 1.25, 1.75, peak	Rest: 6.9±1.4; 0.75: 10.5±2.0; 1.25: 8.7±1.9; 1.75: 10.5±1.8; peak: 14.2±2.4		10	<0.001
		Task*time	CO2-rebreathe: Rest: 5.3±5.7; 0.75: 6.9±6.2; 1.25: 6.8±7.7; 1.75: 6.8±8.0; peak: 9.4±8.4. Exercise: Rest: 8.3±3.4; 0.75: 14.1±7.6; 1.25: 10.2±4.4; 1.75: 13.2±5.3; peak: 19.0±7.8		10	0.009
36. Diaphragm responses to augmented breaths (ultrasound) (diaphragm excursion)	No main effect of task; significant main effect of time; significant interaction effect of task*time (significant difference between the two tasks at 0.75; 0.25; 1.75; peak with pairwise comparison)	Task: CO2-rebreathe vs. Exercise	CO2-rebreathe: 3.15±0.26; Exercise: 2.75±0.25	-	10	0.062	Figure 6A and Table S3	cm	CO2-rebreathe vs. Exercise across time (task x time)	Two-way repeated measures ANOVA (task x time), effect sizes as partial eta squared.	-
		Time: rest, 0.75, 1.25, 1.75, peak	Rest: 1.84±0.20; 0.75: 2.40±0.19; 1.25: 2.74±0.27; 1.75: 3.02±0.32; peak: 4.74±0.38		10	<0.001
		Task*time	CO2-rebreathe: Rest: 1.89±0.81; 0.75: 2.70±0.74; 1.25: 3.15±1.19; 1.75: 3.56±1.13; peak: 4.43±1.29. Exercise: Rest: 1.79±0.53; 0.75: 2.09±0.74; 1.25: 2.33±0.84; 1.75: 2.46±1.15; peak: 5.04±1.17		10	<0.001
37. Diaphragm responses to augmented breaths (ultrasound) (diaphragm excursion time)	No main effect of task; significant main effect of time; no interaction effect of task*time.	Task: CO2-rebreathe vs. Exercise	CO2-rebreathe: 1.55±0.08; Exercise: 1.32±0.14	-	10	0.104	Figure 6B and Table S3	s	CO2-rebreathe vs. Exercise across time (task x time)	Two-way repeated measures ANOVA (task x time), effect sizes as partial eta squared.	-
		Time: rest, 0.75, 1.25, 1.75, peak	Rest: 1.52±0.09; 0.75: 1.40±0.09; 1.25: 1.47±0.13; 1.75: 1.53±0.12; peak: 1.25±0.07		10	0.015
		Task*time	CO2-rebreathe: Rest: 1.58±0.37; 0.75: 1.55±0.33; 1.25: 1.58±0.35; 1.75: 1.60±0.26; peak: 1.44±0.37. Exercise: Rest: 1.44±0.37; 0.75: 1.25±0.40; 1.25: 1.35±0.66; 1.75: 1.46±0.67; peak: 1.06±0.30		10	0.557
38. Diaphragm responses to augmented breaths (ultrasound) (diaphragm excursion velocity)	No main effect of task; significant main effect of time; significant interaction effect of task*time (significant difference between the two tasks at peak with pairwise comparison)	Task: CO2-rebreathe vs. Exercise	CO2-rebreathe: 2.07±0.14; Exercise: 2.27±0.11	-	10	0.269	Figure 6C and Table S3	cm/s	CO2-rebreathe vs. Exercise across time (task x time)	Two-way repeated measures ANOVA (task x time), effect sizes as partial eta squared.	-
		Time: rest, 0.75, 1.25, 1.75, peak	Rest: 1.22±0.09; 0.75: 1.72±0.09; 1.25: 1.91±0.08; 1.75: 2.00±0.15; peak: 4.02±0.25		10	<0.001
		Task*time	CO2-rebreathe: Rest: 1.20±0.45; 0.75: 1.75±0.35; 1.25: 1.98±0.56; 1.75: 2.30±0.87; peak: 3.11±0.80. Exercise: Rest: 1.24±0.18; 0.75: 1.69±0.38; 1.25: 1.82±0.39; 1.75: 1.69±0.47; peak: 4.93±1.16		10	<0.001
39. Diaphragm responses to augmented breaths (ultrasound) (diaphragm work)	No main effect of task; significant main effect of time; no interaction effect of task*time.	Task: CO2-rebreathe vs. Exercise	CO2-rebreathe: 22.5±3.4; Exercise: 25.9±2.9	-	10	0.316	Figure 7A and Table S3	cmH2Oxcm	CO2-rebreathe vs. Exercise across time (task x time)	Two-way repeated measures ANOVA (task x time), effect sizes as partial eta squared.	-
		Time: rest, 0.75, 1.25, 1.75, peak	Rest: 9.4±2.3; 0.75: 14.4±2.9; 1.25: 19.8±3.5; 1.75: 24.3±3.9; peak: 53.1±7.8		10	<0.001
		Task*time	CO2-rebreathe: Rest: 8.8±8.7; 0.75: 13.6±8.4; 1.25: 20.1±11.4; 1.75: 28.6±17.4; peak: 40.9±21.9. Exercise: Rest: 9.9±6.3; 0.75: 15.2±11.9; 1.25: 18.9±14.1; 1.75: 19.9±12.0±; peak: 65.3±44.4		10	0.061
40. Diaphragm responses to augmented breaths (ultrasound) (diaphragm power)	Significant main effect of time; significant main effect of task; significant interaction effect of task*time (significant difference between the two tasks at peak)	Task: CO2-rebreathe vs. Exercise	CO2-rebreathe: 15.3±2.3; Exercise: 25.4±3.4	-	10	0.021	Figure 7B and Table S3	cmH2Oxcm/s	CO2-rebreathe vs. Exercise across time (task x time)	Two-way repeated measures ANOVA (task x time), effect sizes as partial eta squared.	-
		Time: rest, 0.75, 1.25, 1.75, peak	Rest: 5.9±1.2; 0.75: 10.5±1.9; 1.25: 13.3±1.5; 1.75: 16.1±2.2; peak: 55.8±11.8		10	<0.001
		Task*time	CO2-rebreathe: Rest: 5.3±4.9; 0.75: 8.7±4.5; 1.25: 12.7±5.8; 1.75: 18.7±12.6; peak: 31.0±19.8. Exercise: Rest: 6.6±3.1; 0.75: 12.2±8.6; 1.25: 13.9±8.6; 1.75: 13.5±6.2; peak: 81.0±62.3		10	<0.001
41. Relationship between diaphragm excursion and inspiratory tidal volume (VTI)	No difference between the slopes/intercepts for the two tasks	CO2-rebreathe and exercise, individual data points in scatter plot	Exercise: y = 1.27x + 1.54, r2 = 0.605. CO2-rebreathe: y = 1.36x + 1.60, r2 = 0.509	N/A	184 data points	Two-tailed, paired samples t-test for the two tasks: p = 0.652	Figure 8A	-	CO2-rebreathe vs. Exercise	Linear regression for the lines of-best-fit for the calculation of slopes and intercepts; two-tailed, paired t-test using t(183) = 0.45 to compare slopes; effect sizes for t-test reported as Cohen's D. Pearson's correlation coefficients calculated for slopes. Asymmetric 95% confidence intervals calculated for lines of-best-fit.	-
42. Relationship between diaphragm excursion velocity and mean inspiratory flow (VTI/TI)	No difference between the slopes/intercepts for the two tasks	CO2-rebreathe and exercise, individual data points in scatter plot	Exercise: y = 1.70x + 0.78, r2 = 0.705. CO2-rebreathe, y = 1.56x + 0.98, r2 = 0.551	N/A	185 data points	Two-tailed, paired samples t-test for the two tasks: p = 0.535	Figure 8B	-	CO2-rebreathe vs. Exercise	Linear regression for the lines of-best-fit for the calculation of slopes and intercepts; two-tailed, paired t-test using t(183) = 0.62 to compare slopes; effect sizes for t-test reported as Cohen's D. Pearson's correlation coefficients calculated for slopes. Asymmetric 95% confidence intervals calculated for lines of-best-fit.	-
